# Supplementary material for: Molecular phylogeny and morphology reveal two new species of Pleurocordyceps luopingensis sp. nov. (Polycephalomycetaceae) and Pseudometarhizium cangyuanense sp. nov. (Clavicipitaceae) from Yunnan, southwestern China
Source: MycoKeys. 2026 May 14;132:147–72. doi: 10.3897/mycokeys.132.185759 (PMC13195397; doi:10.3897/mycokeys.132.185759)
Supplement: XML Treatment for Pleurocordyceps luopingensis [file mycokeys.132.185759-treatment1.xml]

<!DOCTYPE tp:taxon-treatment
  PUBLIC "-//TaxonX//DTD Taxonomic Treatment Publishing DTD v0 20100105//EN" "tax-treatment-NSO.dtd">
<tp:taxon-treatment xmlns:tp="http://www.plazi.org/taxpub"><tp:treatment-meta><kwd-group><label>Taxon classification</label><kwd>
                <named-content content-type="kingdom">Fungi</named-content>
              </kwd><kwd>
                <named-content content-type="class">Sordariomycetes</named-content>
              </kwd><kwd>
                <named-content content-type="family">Polycephalomycetaceae</named-content>
              </kwd></kwd-group><mixed-citation publication-type="journal"><person-group><name><surname>Liu</surname><given-names>Zuoheng</given-names></name><name><surname>Wang</surname><given-names>Hao</given-names></name><name><surname>Liu</surname><given-names>Xiaoyan</given-names></name><name><surname>Han</surname><given-names>Pengbin</given-names></name><name><surname>Pan</surname><given-names>Wenlin</given-names></name><name><surname>Yu</surname><given-names>Hong</given-names></name></person-group><article-title>Molecular phylogeny and morphology reveal two new species of <italic><tp:taxon-name><tp:taxon-name-part taxon-name-part-type="genus" reg="Pleurocordyceps">Pleurocordyceps</tp:taxon-name-part> <tp:taxon-name-part taxon-name-part-type="species" reg="luopingensis">luopingensis</tp:taxon-name-part></tp:taxon-name></italic> sp. nov. (<tp:taxon-name><tp:taxon-name-part taxon-name-part-type="family" reg="Polycephalomycetaceae">Polycephalomycetaceae</tp:taxon-name-part></tp:taxon-name>) and <italic><tp:taxon-name><tp:taxon-name-part taxon-name-part-type="genus" reg="Pseudometarhizium">Pseudometarhizium</tp:taxon-name-part> <tp:taxon-name-part taxon-name-part-type="species" reg="cangyuanense">cangyuanense</tp:taxon-name-part></tp:taxon-name></italic> sp. nov. (<tp:taxon-name><tp:taxon-name-part taxon-name-part-type="family" reg="Clavicipitaceae">Clavicipitaceae</tp:taxon-name-part></tp:taxon-name>) from Yunnan, southwestern China</article-title><source>MycoKeys</source><day>14</day><month>05</month><year>2026</year><volume>132</volume><fpage>147</fpage><lpage>172</lpage><pub-id pub-id-type="doi">10.3897/mycokeys.132.185759</pub-id></mixed-citation></tp:treatment-meta><tp:nomenclature><tp:taxon-name><object-id xmlns:xlink="http://www.w3.org/1999/xlink" content-type="arpha" xlink:type="simple">3A64AE15-C69B-57F2-AB2A-337D1AE89689</object-id>
                    		<tp:taxon-name-part taxon-name-part-type="genus" reg="Pleurocordyceps">Pleurocordyceps</tp:taxon-name-part> <tp:taxon-name-part taxon-name-part-type="species" reg="luopingensis">luopingensis</tp:taxon-name-part>
                    	
                    		<object-id xmlns:xlink="http://www.w3.org/1999/xlink" content-type="mycobank" xlink:type="simple">862005</object-id>
                    	</tp:taxon-name><tp:taxon-authority>Hong Yu bis, Z.H Liu, H Wang &amp; X.Y Liu</tp:taxon-authority><tp:taxon-status xmlns:xlink="http://www.w3.org/1999/xlink" xlink:type="simple">sp. nov.</tp:taxon-status><xref ref-type="fig" rid="F1">Fig. 2</xref></tp:nomenclature><tp:treatment-sec sec-type="Etymology"><title>Etymology.</title><p>Named after Luoping County, in reference to the locality where the species was first collected.</p></tp:treatment-sec><tp:treatment-sec sec-type="Type"><title>Type.</title><p>Specimens were collected from <tp:taxon-name><tp:taxon-name-part taxon-name-part-type="order" reg="Hemiptera">Hemiptera</tp:taxon-name-part></tp:taxon-name> larvae on 13 July 2025 at an altitude of 1545.5 m, with geographic coordinates <named-content xmlns:xlink="http://www.w3.org/1999/xlink" content-type="dwc:verbatimCoordinates" xlink:type="simple">25°15'24"N, 104°42'12"E</named-content>; by Hong Yu; designated as holotype specimen <abbrev xmlns:xlink="http://www.w3.org/1999/xlink" content-type="institution" xlink:title="Yunnan Herbal Herbarium" xlink:type="simple">YHH</abbrev>-PLU-20507130 and type living culture, <abbrev xmlns:xlink="http://www.w3.org/1999/xlink" content-type="institution" xlink:title="Yunnan Fungal Culture Collection" xlink:type="simple">YFCC</abbrev> 07089629.</p></tp:treatment-sec><tp:treatment-sec sec-type="Sexual morph"><title><italic>Sexual morph</italic>.</title><p>Parasitic on adults of <tp:taxon-name><tp:taxon-name-part taxon-name-part-type="order" reg="Hemiptera">Hemiptera</tp:taxon-name-part></tp:taxon-name> (Fig. <xref ref-type="fig" rid="F1">2</xref>). Host bodies range from 10–23 mm in diameter, exhibiting segmentation, brown to dark brown pigmentation, and a hard, rugose surface. Stromata are cylindrical, 2.1–15.2 × 0.5–2.1 mm (x̄ = 4.5 × 1.2 mm, n = 20), light yellow to pale yellow in color, and occur either abundantly or singly. Stipes are 1.3–5.6 × 0.5–2.7 mm (x̄ = 3.4 × 1.4 mm, n = 20), light yellow, disc-shaped to cylindrical, with some terminating in fertile cushions. Fertile cushions are pale yellow to yellow, tapering, 0.2–0.6 × 0.1–0.2 mm (x̄ = 0.4 × 0.5 mm, n = 30). Perithecia are immersed, densely packed, obpyriform, ostiolate, and measure 150–520 × 90–325 μm (x̄ = 360 × 120 μm, n = 30). Asci are cylindrical, 230–746 × 1.1–2.7 μm (x̄ = 420 × 1.2 μm, n = 30), with a thickened apex bearing a hyaline apical cap 1.1–2.2 × 2.8–3.6 μm (x̄ = 1.5 × 3.2 μm, n = 30) in size.</p><p><bold><italic>Asexual morph</italic></bold>. Colonies on <abbrev xmlns:xlink="http://www.w3.org/1999/xlink" xlink:title="potato dextrose agar" xlink:type="simple">PDA</abbrev> reach a diameter of 4.1–4.9 cm after 54 days of incubation at 25 °C, indicating slow growth. Colonies are off-white to gray in color and leathery in texture, with multiple granular protrusions on the surface; the reverse side is grayish yellow. Synnemata emerge from the colony center in annular arrangements, measuring 0.5–4 cm in length and 0.2–0.5 mm in width. These structures are khaki-colored, erect or flexuous, and apically umbrella-shaped. A pale yellow conidial mass accumulates at the mid-region or apex of the synnemata. Two types of phialides are observed. α-Phialides are hyaline, smooth-walled, subulate, and clustered, measuring 6.2–13.5 × 1.3–2.4 µm (x̄ = 7.2 × 1.5 μm, n = 30). α-conidia are unicellular, hyaline, smooth-walled, and oval, measuring 1.1–2.1 × 0.9–1.6 (x̄ = 1.3 × 1.2 μm, n = 30) µm. β-phialides measure 9.5–17.7 × 0.7–2.1 µm (x̄ = 10.2 × 1.1 μm, n = 30), arise directly from hyphae, and are solitary, lanceolate, hyaline, and smooth-walled. β-conidia are fusiform, hyaline, aseptate, smooth-walled, asymmetrical, and arranged in chains, measuring 3.3–5.6 × 2.1–3.4 µm (x̄ = 3.5 × 2.9 μm, n = 30).</p></tp:treatment-sec><tp:treatment-sec sec-type="Host"><title>Host.</title><p><tp:taxon-name><tp:taxon-name-part taxon-name-part-type="order" reg="Hemiptera">Hemiptera</tp:taxon-name-part></tp:taxon-name> adults.</p></tp:treatment-sec><tp:treatment-sec sec-type="Known distribution"><title>Known distribution.</title><p>Yunnan Province, China.</p></tp:treatment-sec><tp:treatment-sec sec-type="Additional specimens examined"><title>Additional specimens examined.</title><p>Specimens were collected from <tp:taxon-name><tp:taxon-name-part taxon-name-part-type="order" reg="Hemiptera">Hemiptera</tp:taxon-name-part></tp:taxon-name> larvae on 13 July 2025 at an altitude of 1545.5 m, with geographic coordinates <named-content xmlns:xlink="http://www.w3.org/1999/xlink" content-type="dwc:verbatimCoordinates" xlink:type="simple">25°15'24"N, 104°42'12"E</named-content>; by Hong Yu and Zuoheng Liu; designated as ex-holotype specimen <abbrev xmlns:xlink="http://www.w3.org/1999/xlink" content-type="institution" xlink:title="Yunnan Herbal Herbarium" xlink:type="simple">YHH</abbrev>-PLU-20507131 and ex-holotype living culture <abbrev xmlns:xlink="http://www.w3.org/1999/xlink" content-type="institution" xlink:title="Yunnan Fungal Culture Collection" xlink:type="simple">YFCC</abbrev> 07089630.</p></tp:treatment-sec><tp:treatment-sec sec-type="Commentary"><title>Commentary.</title><p>Phylogenetic analysis based on the combined dataset showed that <italic><tp:taxon-name><tp:taxon-name-part taxon-name-part-type="genus" reg="Pleurocordyceps">Pleurocordyceps</tp:taxon-name-part> <tp:taxon-name-part taxon-name-part-type="species" reg="luopingensis">luopingensis</tp:taxon-name-part></tp:taxon-name></italic> formed a distinct and fully supported lineage (BS/BPP = 100/1.00) within the genus <italic><tp:taxon-name><tp:taxon-name-part taxon-name-part-type="genus" reg="Pleurocordyceps">Pleurocordyceps</tp:taxon-name-part></tp:taxon-name></italic> (Fig. <xref ref-type="fig" rid="F3">1</xref>). In contrast to other species within the genus <italic><tp:taxon-name><tp:taxon-name-part taxon-name-part-type="genus" reg="Pleurocordyceps">Pleurocordyceps</tp:taxon-name-part></tp:taxon-name></italic>, <italic><tp:taxon-name><tp:taxon-name-part taxon-name-part-type="genus" reg="Pleurocordyceps">Pl.</tp:taxon-name-part> <tp:taxon-name-part taxon-name-part-type="species" reg="luopingensis">luopingensis</tp:taxon-name-part></tp:taxon-name></italic> and <italic><tp:taxon-name><tp:taxon-name-part taxon-name-part-type="genus" reg="Pleurocordyceps">Pl.</tp:taxon-name-part> <tp:taxon-name-part taxon-name-part-type="species" reg="yunnanensis">yunnanensis</tp:taxon-name-part></tp:taxon-name></italic> share the same host, the <tp:taxon-name><tp:taxon-name-part taxon-name-part-type="order" reg="Hemiptera">Hemiptera</tp:taxon-name-part></tp:taxon-name> adults (Tables <xref ref-type="table" rid="T2">2</xref>, <xref ref-type="table" rid="T3">3</xref>). <italic><tp:taxon-name><tp:taxon-name-part taxon-name-part-type="genus" reg="Pleurocordyceps">Pl.</tp:taxon-name-part> <tp:taxon-name-part taxon-name-part-type="species" reg="luopingensis">luopingensis</tp:taxon-name-part></tp:taxon-name></italic> is distinct from the species <italic><tp:taxon-name><tp:taxon-name-part taxon-name-part-type="genus" reg="Pleurocordyceps">Pl.</tp:taxon-name-part> <tp:taxon-name-part taxon-name-part-type="species" reg="yunnanensis">yunnanensis</tp:taxon-name-part></tp:taxon-name></italic> in that it produces stromata that are light yellow to pale yellow, colonies that are off-white to gray and leathery in texture, and α-conidia that are oval (Tables <xref ref-type="table" rid="T2">2</xref>, <xref ref-type="table" rid="T3">3</xref>). Thus, <italic><tp:taxon-name><tp:taxon-name-part taxon-name-part-type="genus" reg="Pleurocordyceps">Pl.</tp:taxon-name-part> <tp:taxon-name-part taxon-name-part-type="species" reg="luopingensis">luopingensis</tp:taxon-name-part></tp:taxon-name></italic> is introduced as a new species under <italic><tp:taxon-name><tp:taxon-name-part taxon-name-part-type="genus" reg="Pleurocordyceps">Pleurocordyceps</tp:taxon-name-part></tp:taxon-name></italic>.</p><table-wrap id="T2" position="float" orientation="portrait"><label>Table 2.</label><caption><p>Morphological comparison of sexual morph species of the genus <italic><tp:taxon-name><tp:taxon-name-part taxon-name-part-type="genus" reg="Pleurocordyceps">Pleurocordyceps</tp:taxon-name-part></tp:taxon-name></italic>.</p></caption><table><tbody><tr><th rowspan="1" colspan="1">Species</th><th rowspan="1" colspan="1">Host</th><th rowspan="1" colspan="1">Stromata</th><th rowspan="1" colspan="1">Stipe</th><th rowspan="1" colspan="1">Fertile part</th><th rowspan="1" colspan="1">Perithecia</th><th rowspan="1" colspan="1">Asci</th><th rowspan="1" colspan="1">Ascospores</th><th rowspan="1" colspan="1">Part-spores</th><th rowspan="1" colspan="1">Reference</th></tr><tr><td rowspan="1" colspan="1">
                      <italic>
                        <tp:taxon-name><tp:taxon-name-part taxon-name-part-type="genus" reg="Pleurocordyceps">Pleurocordyceps</tp:taxon-name-part> <tp:taxon-name-part taxon-name-part-type="species" reg="marginaliradians">marginaliradians</tp:taxon-name-part></tp:taxon-name>
                      </italic>
                    </td><td rowspan="1" colspan="1"><tp:taxon-name><tp:taxon-name-part taxon-name-part-type="family" reg="Cossidae">Cossidae</tp:taxon-name-part></tp:taxon-name> larvae</td><td rowspan="1" colspan="1">mostly single, stipitate, unbranched or branched brown to yellow</td><td rowspan="1" colspan="1">Cylindrical, brown to yellow, with one or two fertile head</td><td rowspan="1" colspan="1">lateral, globose to subglobose, pale yellow to yellow, with protruding ostiolar neck</td><td rowspan="1" colspan="1">immersed, yellow, flask shaped</td><td rowspan="1" colspan="1">hyaline, filiform</td><td rowspan="1" colspan="1">As long as the asci, easily breaking into part-spores, filiform</td><td rowspan="1" colspan="1">cylindrical, straight</td><td rowspan="1" colspan="1">
                      <xref ref-type="bibr" rid="B80">Xiao et al. (2018)</xref>
                    </td></tr><tr><td rowspan="1" colspan="1">
                      <italic>
                        <tp:taxon-name><tp:taxon-name-part taxon-name-part-type="genus" reg="Pleurocordyceps">Pleurocordyceps</tp:taxon-name-part> <tp:taxon-name-part taxon-name-part-type="species" reg="kanzashianus">kanzashianus</tp:taxon-name-part></tp:taxon-name>
                      </italic>
                    </td><td rowspan="1" colspan="1"><tp:taxon-name><tp:taxon-name-part taxon-name-part-type="family" reg="Cicadidae">Cicadidae</tp:taxon-name-part></tp:taxon-name> nymph</td><td rowspan="1" colspan="1">Stipitate, branched, polycephalous</td><td rowspan="1" colspan="1">Cylindrical, leather, rough, terminal branched</td><td rowspan="1" colspan="1">Apical or either Side spherical, yellow, small</td><td rowspan="1" colspan="1">Entirely immersed, flask-shaped</td><td rowspan="1" colspan="1"/><td rowspan="1" colspan="1">Break into part-spores</td><td rowspan="1" colspan="1">both truncate</td><td rowspan="1" colspan="1">
                      <xref ref-type="bibr" rid="B30">Kobayasi and Shimizu (1983)</xref>
                    </td></tr><tr><td rowspan="1" colspan="1">
                      <italic>
                        <tp:taxon-name><tp:taxon-name-part taxon-name-part-type="genus" reg="Pleurocordyceps">Pleurocordyceps</tp:taxon-name-part> <tp:taxon-name-part taxon-name-part-type="species" reg="lianzhouensis">lianzhouensis</tp:taxon-name-part></tp:taxon-name>
                      </italic>
                    </td><td rowspan="1" colspan="1"><tp:taxon-name><tp:taxon-name-part taxon-name-part-type="order" reg="Lepidoptera">Lepidoptera</tp:taxon-name-part></tp:taxon-name> larva or <italic><tp:taxon-name><tp:taxon-name-part taxon-name-part-type="genus" reg="Ophiocordyceps">Ophiocordyceps</tp:taxon-name-part>  <tp:taxon-name-part taxon-name-part-type="species" reg="crinalis">crinalis</tp:taxon-name-part></tp:taxon-name></italic></td><td rowspan="1" colspan="1">Numerous, simple, fleshy, arising from the head, abdomen, and back of the host</td><td rowspan="1" colspan="1">Cylindrical, reddish brown or cinnamon colored</td><td rowspan="1" colspan="1">Hemispherical or capiform, pale yellow or pale yellowish brown, acrogenous</td><td rowspan="1" colspan="1">Narrowly ovoid with protruding apices, vertically</td><td rowspan="1" colspan="1">Asci: cylindrical, caps: hemi spherical</td><td rowspan="1" colspan="1">Filiform, break into part spores</td><td rowspan="1" colspan="1">Cylindrical</td><td rowspan="1" colspan="1">
                      <xref ref-type="bibr" rid="B68">Wang et al. (2014)</xref>
                    </td></tr><tr><td rowspan="1" colspan="1">
                      <italic>
                        <tp:taxon-name><tp:taxon-name-part taxon-name-part-type="genus" reg="Pleurocordyceps">Pleurocordyceps</tp:taxon-name-part> <tp:taxon-name-part taxon-name-part-type="species" reg="nipponica">nipponica</tp:taxon-name-part></tp:taxon-name>
                      </italic>
                    </td><td rowspan="1" colspan="1">
                      <tp:taxon-name>
                        <tp:taxon-name-part taxon-name-part-type="family" reg="Cicadidae">Cicadidae</tp:taxon-name-part>
                      </tp:taxon-name>
                    </td><td rowspan="1" colspan="1">Solitary or arranged in twos or threes in height, often highly branched and polycephalous</td><td rowspan="1" colspan="1">Cylindrical sim plex, irregularly branched sometimes base has two parts</td><td rowspan="1" colspan="1">Terminal or lateral, depressed, fleshy, sometimes crowded</td><td rowspan="1" colspan="1">Immersed flask-shaped or ovoid</td><td rowspan="1" colspan="1"/><td rowspan="1" colspan="1">Filiform, disarticulating into part-spores</td><td rowspan="1" colspan="1">truncate</td><td rowspan="1" colspan="1">
                      <xref ref-type="bibr" rid="B29">Kobayasi (1939)</xref>
                    </td></tr><tr><td rowspan="1" colspan="1">
                      <italic>
                        <tp:taxon-name><tp:taxon-name-part taxon-name-part-type="genus" reg="Pleurocordyceps">Pleurocordyceps</tp:taxon-name-part> <tp:taxon-name-part taxon-name-part-type="species" reg="onorei">onorei</tp:taxon-name-part></tp:taxon-name>
                      </italic>
                    </td><td rowspan="1" colspan="1">Caterpillar (<tp:taxon-name><tp:taxon-name-part taxon-name-part-type="subfamily" reg="Arctiinae">Arctiinae</tp:taxon-name-part></tp:taxon-name>)</td><td rowspan="1" colspan="1">Numerous, soli tary, simple or 2–3 times branched, ampulliform, thickened at the base, cinnamon brown, darker when wet, fading with age and drying to greyish brown</td><td rowspan="1" colspan="1">Cylindrical</td><td rowspan="1" colspan="1">Subapical, forming lateral pads around stipe, pale brown to ochraceous orange, with sterile apical part</td><td rowspan="1" colspan="1">Pyri form, with dark brown protruding apices</td><td rowspan="1" colspan="1"/><td rowspan="1" colspan="1">Filiform, cylindrical, breaking to part-spores</td><td rowspan="1" colspan="1">truncate, bacilliform</td><td rowspan="1" colspan="1">
                      <xref ref-type="bibr" rid="B13">Crous et al. (2017)</xref>
                    </td></tr><tr><td rowspan="1" colspan="1">
                      <italic>
                        <tp:taxon-name><tp:taxon-name-part taxon-name-part-type="genus" reg="Pleurocordyceps">Pleurocordyceps</tp:taxon-name-part> <tp:taxon-name-part taxon-name-part-type="species" reg="parvicapitata">parvicapitata</tp:taxon-name-part></tp:taxon-name>
                      </italic>
                    </td><td rowspan="1" colspan="1"><italic><tp:taxon-name><tp:taxon-name-part taxon-name-part-type="genus" reg="Elaphomyces">Elaphomyces</tp:taxon-name-part></tp:taxon-name></italic> sp.</td><td rowspan="1" colspan="1">branched, brown to yellow, hard, cylindrical</td><td rowspan="1" colspan="1">brown to dark brown, branched, with small capitate head</td><td rowspan="1" colspan="1">yellow to pale yellow, single or capitate, rough, with ostiole</td><td rowspan="1" colspan="1">immersed, crowded, ovoid to obpyriform, yellow</td><td rowspan="1" colspan="1">filiform</td><td rowspan="1" colspan="1">filiform, hyaline, multiseptated</td><td rowspan="1" colspan="1">oblong to cylindrical, one-celled</td><td rowspan="1" colspan="1">
                      <xref ref-type="bibr" rid="B79">Xiao et al. (2023)</xref>
                    </td></tr><tr><td rowspan="1" colspan="1">
                      <italic>
                        <tp:taxon-name><tp:taxon-name-part taxon-name-part-type="genus" reg="Pleurocordyceps">Pleurocordyceps</tp:taxon-name-part> <tp:taxon-name-part taxon-name-part-type="species" reg="ramosopulvinatus">ramosopulvinatus</tp:taxon-name-part></tp:taxon-name>
                      </italic>
                    </td><td rowspan="1" colspan="1">Cicada nymph</td><td rowspan="1" colspan="1"/><td rowspan="1" colspan="1">Cylindrical, leathery, apically branching, glabrous, pallid ocherous in color</td><td rowspan="1" colspan="1">Fertile area cushion shaped to globose, with aggregated perithecia forming composite heads</td><td rowspan="1" colspan="1">Pyriform,</td><td rowspan="1" colspan="1">with apical cap diameter</td><td rowspan="1" colspan="1">Filiform, disarticulating into part-spores</td><td rowspan="1" colspan="1">3×1 truncate</td><td rowspan="1" colspan="1">
                      <xref ref-type="bibr" rid="B30">Kobayasi and Shimizu (1983)</xref>
                    </td></tr><tr><td rowspan="1" colspan="1">
                      <italic>
                        <tp:taxon-name><tp:taxon-name-part taxon-name-part-type="genus" reg="Pleurocordyceps">Pleurocordyceps</tp:taxon-name-part> <tp:taxon-name-part taxon-name-part-type="species" reg="luopingensis">luopingensis</tp:taxon-name-part></tp:taxon-name>
                      </italic>
                    </td><td rowspan="1" colspan="1"><tp:taxon-name><tp:taxon-name-part taxon-name-part-type="order" reg="Hemiptera">Hemiptera</tp:taxon-name-part></tp:taxon-name> adults</td><td rowspan="1" colspan="1"/><td rowspan="1" colspan="1">Stromata are cylindrical, light yellow to pale yellow in color, and occur either abundantly or singly.</td><td rowspan="1" colspan="1">Stipes light yellow, disc-shaped to cylindrical, with some terminating in fertile cushions. Fertile cushions are pale yellow to yellow.</td><td rowspan="1" colspan="1">Perithecia are immersed, densely packed, obpyriform, ostiolate.</td><td rowspan="1" colspan="1">Asci are cylindrical, with a thickened apex bearing a hyaline apical cap</td><td rowspan="1" colspan="1"/><td rowspan="1" colspan="1"/><td rowspan="1" colspan="1">
                      <bold>This study</bold>
                    </td></tr></tbody></table></table-wrap><table-wrap id="T3" position="float" orientation="portrait"><label>Table 3.</label><caption><p>Morphological comparison of asexual morph species of <italic><tp:taxon-name><tp:taxon-name-part taxon-name-part-type="genus" reg="Pleurocordyceps">Pleurocordyceps</tp:taxon-name-part></tp:taxon-name></italic>.</p></caption><table><tbody><tr><th rowspan="1" colspan="1">Species</th><th rowspan="1" colspan="1">Host</th><th rowspan="1" colspan="1">Synnemata</th><th rowspan="1" colspan="1">Phialides</th><th rowspan="1" colspan="1">Conidia</th><th rowspan="1" colspan="1">References</th></tr><tr><td rowspan="1" colspan="1">
                      <italic>
                        <tp:taxon-name><tp:taxon-name-part taxon-name-part-type="genus" reg="Pleurocordyceps">Pleurocordyceps</tp:taxon-name-part> <tp:taxon-name-part taxon-name-part-type="species" reg="agarica">agarica</tp:taxon-name-part></tp:taxon-name>
                      </italic>
                    </td><td rowspan="1" colspan="1"><italic><tp:taxon-name><tp:taxon-name-part taxon-name-part-type="genus" reg="Ophiocordyceps">Ophiocordyceps</tp:taxon-name-part></tp:taxon-name></italic> sp. or melolonthid larvae</td><td rowspan="1" colspan="1">Solitary, unbranched, agaricshaped; conidial mass pileus-like, light yellow to pale brown</td><td rowspan="1" colspan="1">α-phialides lanceolate; β-phialides narrowly lageniform or subulate</td><td rowspan="1" colspan="1">α-conidia globose to subglobose; β-conidia fusiform, catenate or clump together</td><td rowspan="1" colspan="1">
                      <xref ref-type="bibr" rid="B75">Wang et al. (2015b)</xref>
                    </td></tr><tr><td rowspan="1" colspan="1">
                      <italic>
                        <tp:taxon-name><tp:taxon-name-part taxon-name-part-type="genus" reg="Pleurocordyceps">Pleurocordyceps</tp:taxon-name-part> <tp:taxon-name-part taxon-name-part-type="species" reg="aurantiacus">aurantiacus</tp:taxon-name-part></tp:taxon-name>
                      </italic>
                    </td><td rowspan="1" colspan="1"><tp:taxon-name><tp:taxon-name-part taxon-name-part-type="order" reg="Coleoptera">Coleoptera</tp:taxon-name-part></tp:taxon-name> larvae or <italic><tp:taxon-name><tp:taxon-name-part taxon-name-part-type="genus" reg="Ophiocordyceps">Ophiocordyceps</tp:taxon-name-part> <tp:taxon-name-part taxon-name-part-type="species" reg="barnesii">barnesii</tp:taxon-name-part></tp:taxon-name></italic></td><td rowspan="1" colspan="1">Emerging after 30 days, solitary or not solitary, branched or unbranched, showing 1–2 radiating ring-like distributions</td><td rowspan="1" colspan="1">α-phialides, narrowly lageniform. β-phialides, lanceolate or narrowly lageniform</td><td rowspan="1" colspan="1">α-conidia, globose to subglobose. β-conidia, fusiform</td><td rowspan="1" colspan="1">
                      <xref ref-type="bibr" rid="B80">Xiao et al. (2018)</xref>
                    </td></tr><tr><td rowspan="1" colspan="1">
                      <italic>
                        <tp:taxon-name><tp:taxon-name-part taxon-name-part-type="genus" reg="Pleurocordyceps">Pleurocordyceps</tp:taxon-name-part> <tp:taxon-name-part taxon-name-part-type="species" reg="lanceolatus">lanceolatus</tp:taxon-name-part></tp:taxon-name>
                      </italic>
                    </td><td rowspan="1" colspan="1"><tp:taxon-name><tp:taxon-name-part taxon-name-part-type="order" reg="Lepidoptera">Lepidoptera</tp:taxon-name-part></tp:taxon-name> larvae</td><td rowspan="1" colspan="1">lanceolate to corniform, solitary to crowded, stipitate, usually unbranched, rarely branched on the <abbrev xmlns:xlink="http://www.w3.org/1999/xlink" xlink:title="potato dextrose agar" xlink:type="simple">PDA</abbrev>, yellow to yellowish on the fresh specimen, covered with conidial masses, white on the <abbrev xmlns:xlink="http://www.w3.org/1999/xlink" xlink:title="potato dextrose agar" xlink:type="simple">PDA</abbrev></td><td rowspan="1" colspan="1">α-phialides directly from hyphae, solitary, usually unbranched, subulate at the base, tapering into a long neck; β-phialides branched into two or three phialides, narrowly lageniform to lanceolate</td><td rowspan="1" colspan="1">α-conidia spherical, forming slimy conidial masses along the synnemata; β-conidia fusiform</td><td rowspan="1" colspan="1">
                      <xref ref-type="bibr" rid="B79">Xiao et al. (2023)</xref>
                    </td></tr><tr><td rowspan="1" colspan="1">
                      <italic>
                        <tp:taxon-name><tp:taxon-name-part taxon-name-part-type="genus" reg="Pleurocordyceps">Pleurocordyceps</tp:taxon-name-part> <tp:taxon-name-part taxon-name-part-type="species" reg="marginaliradians">marginaliradians</tp:taxon-name-part></tp:taxon-name>
                      </italic>
                    </td><td rowspan="1" colspan="1"><tp:taxon-name><tp:taxon-name-part taxon-name-part-type="family" reg="Cossidae">Cossidae</tp:taxon-name-part></tp:taxon-name> larva</td><td rowspan="1" colspan="1">Emerging after 14 days, single or branched into two or three branched, showing 1–2 radiating ring-like distributions</td><td rowspan="1" colspan="1">α-phialides, elongate lageniform; β-phialides, narrow slender to narrow lageniform</td><td rowspan="1" colspan="1">α-conidia globose, catenate, one-celled, pale yellow slimy in mass. β-conidia fusiform, one-celled</td><td rowspan="1" colspan="1">
                      <xref ref-type="bibr" rid="B80">Xiao et al. (2018)</xref>
                    </td></tr><tr><td rowspan="1" colspan="1">
                      <italic>
                        <tp:taxon-name><tp:taxon-name-part taxon-name-part-type="genus" reg="Pleurocordyceps">Pleurocordyceps</tp:taxon-name-part> <tp:taxon-name-part taxon-name-part-type="species" reg="parvicapitata">parvicapitata</tp:taxon-name-part></tp:taxon-name>
                      </italic>
                    </td><td rowspan="1" colspan="1">
                      <italic>
                        <tp:taxon-name><tp:taxon-name-part taxon-name-part-type="genus" reg="Perennicordyceps">Perennicordyceps</tp:taxon-name-part> <tp:taxon-name-part taxon-name-part-type="species" reg="elaphomyceticola">elaphomyceticola</tp:taxon-name-part></tp:taxon-name>
                      </italic>
                    </td><td rowspan="1" colspan="1">Absent</td><td rowspan="1" colspan="1">Phialides, cylindrical at the base, tapering into a long neck</td><td rowspan="1" colspan="1">globose to subglobose</td><td rowspan="1" colspan="1">
                      <xref ref-type="bibr" rid="B79">Xiao et al. (2023)</xref>
                    </td></tr><tr><td rowspan="1" colspan="1">
                      <italic>
                        <tp:taxon-name><tp:taxon-name-part taxon-name-part-type="genus" reg="Pleurocordyceps">Pleurocordyceps</tp:taxon-name-part> <tp:taxon-name-part taxon-name-part-type="species" reg="sinensis">sinensis</tp:taxon-name-part></tp:taxon-name>
                      </italic>
                    </td><td rowspan="1" colspan="1"><tp:taxon-name><tp:taxon-name-part taxon-name-part-type="order" reg="Lepidoptera">Lepidoptera</tp:taxon-name-part></tp:taxon-name> larvae or <italic><tp:taxon-name><tp:taxon-name-part taxon-name-part-type="genus" reg="Ophiocordyceps">Ophiocordyceps</tp:taxon-name-part> <tp:taxon-name-part taxon-name-part-type="species" reg="sinensis">sinensis</tp:taxon-name-part></tp:taxon-name></italic></td><td rowspan="1" colspan="1">Solitary, crowded, branched or unbranched, conidial mass yellow or yellow-orange</td><td rowspan="1" colspan="1">Lanceolate or narrowly lageni-form</td><td rowspan="1" colspan="1">α-conidia, ovoid; β-conidia, fusiform</td><td rowspan="1" colspan="1"><xref ref-type="bibr" rid="B9">Chen et al. (1984)</xref>; <xref ref-type="bibr" rid="B70">Wang et al. (2012)</xref></td></tr><tr><td rowspan="1" colspan="1">
                      <italic>
                        <tp:taxon-name><tp:taxon-name-part taxon-name-part-type="genus" reg="Pleurocordyceps">Pleurocordyceps</tp:taxon-name-part> <tp:taxon-name-part taxon-name-part-type="species" reg="vitellina">vitellina</tp:taxon-name-part></tp:taxon-name>
                      </italic>
                    </td><td rowspan="1" colspan="1">
                      <italic>
                        <tp:taxon-name><tp:taxon-name-part taxon-name-part-type="genus" reg="Ophiocordyceps">Ophiocordyceps</tp:taxon-name-part> <tp:taxon-name-part taxon-name-part-type="species" reg="nigrella">nigrella</tp:taxon-name-part></tp:taxon-name>
                      </italic>
                    </td><td rowspan="1" colspan="1">Absent</td><td rowspan="1" colspan="1">α-phialides, hyaline, smooth, elongated lageniform, crowed, gathered in the middle of colony. β-phialides, hyaline, smooth, directly growing from hyphae, with or without metula at the base, solitary, lanceolate, ovate at the base, tapering into a short neck</td><td rowspan="1" colspan="1">α-conidia spherical, one-celled, smooth-walled. β-conidia fusiform, catenulate</td><td rowspan="1" colspan="1">
                      <xref ref-type="bibr" rid="B79">Xiao et al. (2023)</xref>
                    </td></tr><tr><td rowspan="1" colspan="1">
                      <italic>
                        <tp:taxon-name><tp:taxon-name-part taxon-name-part-type="genus" reg="Pleurocordyceps">Pleurocordyceps</tp:taxon-name-part> <tp:taxon-name-part taxon-name-part-type="species" reg="yunnanensis">yunnanensis</tp:taxon-name-part></tp:taxon-name>
                      </italic>
                    </td><td rowspan="1" colspan="1"><tp:taxon-name><tp:taxon-name-part taxon-name-part-type="order" reg="Hemiptera">Hemiptera</tp:taxon-name-part></tp:taxon-name> adults or <italic><tp:taxon-name><tp:taxon-name-part taxon-name-part-type="genus" reg="Ophiocordyceps">Ophiocordyceps</tp:taxon-name-part> <tp:taxon-name-part taxon-name-part-type="species" reg="nutans">nutans</tp:taxon-name-part></tp:taxon-name></italic></td><td rowspan="1" colspan="1">Solitary, caespitose or crowded, branched or unbranched; conidial mass white to yellow–brown</td><td rowspan="1" colspan="1">α-phialides cylindrical to subulate; β-phialides narrowly lageniform or subulate</td><td rowspan="1" colspan="1">α-conidia subglobose, ellipsoidal; β-conidia fusiform, catenate or clump together</td><td rowspan="1" colspan="1">
                      <xref ref-type="bibr" rid="B74">Wang et al. (2015a)</xref>
                    </td></tr><tr><td rowspan="1" colspan="1">
                      <italic>
                        <tp:taxon-name><tp:taxon-name-part taxon-name-part-type="genus" reg="Pleurocordyceps">Pleurocordyceps</tp:taxon-name-part> <tp:taxon-name-part taxon-name-part-type="species" reg="nutansis">nutansis</tp:taxon-name-part></tp:taxon-name>
                      </italic>
                    </td><td rowspan="1" colspan="1">
                      <italic>
                        <tp:taxon-name><tp:taxon-name-part taxon-name-part-type="genus" reg="Ophiocordyceps">Ophiocordyceps</tp:taxon-name-part> <tp:taxon-name-part taxon-name-part-type="species" reg="nutans">nutans</tp:taxon-name-part></tp:taxon-name>
                      </italic>
                    </td><td rowspan="1" colspan="1">cylindrical, clavate, capitate, stipitate, crowded, simple, white to yellowish</td><td rowspan="1" colspan="1">Two types, both of the types observed on the same synnema. α-phialides, gathered at the apex of the synnema, arranged in a parallel palisade-like layer around the apex of the fertile head, hyaline, usually branched into 2–6 phialides, narrowly slender lanceolate; β-phialides, solitary, scattered along the stipe, lanceolate, ovate at the base, tapering into a long neck</td><td rowspan="1" colspan="1">α-conidia, spherical, forming slimy conidial masses on the fertile head; β-conidia fusiform, produced along stipe of the synnema</td><td rowspan="1" colspan="1">
                      <xref ref-type="bibr" rid="B79">Xiao et al. (2023)</xref>
                    </td></tr><tr><td rowspan="1" colspan="1">
                      <italic>
                        <tp:taxon-name><tp:taxon-name-part taxon-name-part-type="genus" reg="Pleurocordyceps">Pleurocordyceps</tp:taxon-name-part> <tp:taxon-name-part taxon-name-part-type="species" reg="heilongtanensis">heilongtanensis</tp:taxon-name-part></tp:taxon-name>
                      </italic>
                    </td><td rowspan="1" colspan="1"><italic><tp:taxon-name><tp:taxon-name-part taxon-name-part-type="genus" reg="Ophiocordyceps">Ophiocordyceps</tp:taxon-name-part></tp:taxon-name></italic> sp.</td><td rowspan="1" colspan="1">scattered on the surface of host, cylindrical, stipitate, unbranched, white, with or without fertile head</td><td rowspan="1" colspan="1">α-phialides, hyaline, smooth, elongated lageniform, caespitose, palisade-like, crowed, gathered in the top of synnema, mostly branched into 2–4 phialides. β-phialides hyaline, smooth, solitary, branched into two or three phialides, with or without metula at the base, directly growing from hyphae</td><td rowspan="1" colspan="1">α-conidia, subglobose to ovoid, in yellowish slimy mass. β-conidia fusiform, one-celled</td><td rowspan="1" colspan="1">
                      <xref ref-type="bibr" rid="B79">Xiao et al. (2023)</xref>
                    </td></tr><tr><td rowspan="1" colspan="1">
                      <italic>
                        <tp:taxon-name><tp:taxon-name-part taxon-name-part-type="genus" reg="Pleurocordyceps">Pleurocordyceps</tp:taxon-name-part> <tp:taxon-name-part taxon-name-part-type="species" reg="lianzhouensis">lianzhouensis</tp:taxon-name-part></tp:taxon-name>
                      </italic>
                    </td><td rowspan="1" colspan="1"><tp:taxon-name><tp:taxon-name-part taxon-name-part-type="order" reg="Lepidoptera">Lepidoptera</tp:taxon-name-part></tp:taxon-name> larva or <italic><tp:taxon-name><tp:taxon-name-part taxon-name-part-type="genus" reg="Ophiocordyceps">Ophiocordyceps</tp:taxon-name-part> <tp:taxon-name-part taxon-name-part-type="species" reg="crinalis">crinalis</tp:taxon-name-part></tp:taxon-name></italic></td><td rowspan="1" colspan="1">Unbranched or dichotomously branched, conidial mass not seen</td><td rowspan="1" colspan="1">In whorls or intercalary and terminal, terminally awl-shaped</td><td rowspan="1" colspan="1">Ellipsoidal, oblong to cylindrical</td><td rowspan="1" colspan="1">
                      <xref ref-type="bibr" rid="B68">Wang et al. (2014)</xref>
                    </td></tr><tr><td rowspan="1" colspan="1">
                      <italic>
                        <tp:taxon-name><tp:taxon-name-part taxon-name-part-type="genus" reg="Pleurocordyceps">Pleurocordyceps</tp:taxon-name-part> <tp:taxon-name-part taxon-name-part-type="species" reg="litangensis">litangensis</tp:taxon-name-part></tp:taxon-name>
                      </italic>
                    </td><td rowspan="1" colspan="1">
                      <italic>
                        <tp:taxon-name><tp:taxon-name-part taxon-name-part-type="genus" reg="Ophiocordyceps">Ophiocordyceps</tp:taxon-name-part> <tp:taxon-name-part taxon-name-part-type="species" reg="sinensis">sinensis</tp:taxon-name-part></tp:taxon-name>
                      </italic>
                    </td><td rowspan="1" colspan="1">Absent</td><td rowspan="1" colspan="1">α-phialides acropleurogenous solitary on hyphae; spear point. β-phialides terminal on solitary on hyphae; subulate</td><td rowspan="1" colspan="1">α-conidia ovoid or ellipt; β-conidia fusiform,</td><td rowspan="1" colspan="1">
                      <xref ref-type="bibr" rid="B33">Liu et al. (2024a)</xref>
                    </td></tr><tr><td rowspan="1" colspan="1">
                      <italic>
                        <tp:taxon-name><tp:taxon-name-part taxon-name-part-type="genus" reg="Pleurocordyceps">Pleurocordyceps</tp:taxon-name-part> <tp:taxon-name-part taxon-name-part-type="species" reg="fusiformispora">fusiformispora</tp:taxon-name-part></tp:taxon-name>
                      </italic>
                    </td><td rowspan="1" colspan="1"><tp:taxon-name><tp:taxon-name-part taxon-name-part-type="order" reg="Lepidoptera">Lepidoptera</tp:taxon-name-part></tp:taxon-name> larva or <italic><tp:taxon-name><tp:taxon-name-part taxon-name-part-type="genus" reg="Ophiocordyceps">Ophiocordyceps</tp:taxon-name-part></tp:taxon-name></italic> sp.</td><td rowspan="1" colspan="1">Flaky, branched, showing radiating distributions.</td><td rowspan="1" colspan="1">α-phialides narrow lageniform or subulate. β-phialides solitary on hyphae, lanceolate.</td><td rowspan="1" colspan="1">α-conidia ovoid or elliptic; β-conidia fusiform or long fusiform.</td><td rowspan="1" colspan="1">
                      <xref ref-type="bibr" rid="B34">Liu et al. (2024b)</xref>
                    </td></tr><tr><td rowspan="1" colspan="1">
                      <italic>
                        <tp:taxon-name><tp:taxon-name-part taxon-name-part-type="genus" reg="Pleurocordyceps">Pleurocordyceps</tp:taxon-name-part> <tp:taxon-name-part taxon-name-part-type="species" reg="clavisynnema">clavisynnema</tp:taxon-name-part></tp:taxon-name>
                      </italic>
                    </td><td rowspan="1" colspan="1">
                      <italic>
                        <tp:taxon-name><tp:taxon-name-part taxon-name-part-type="genus" reg="Ophiocordyceps">Ophiocordyceps</tp:taxon-name-part> <tp:taxon-name-part taxon-name-part-type="species" reg="neogryllotalpae">neogryllotalpae</tp:taxon-name-part></tp:taxon-name>
                      </italic>
                    </td><td rowspan="1" colspan="1">clavate or with a mucronate apex, solitary, unbranched</td><td rowspan="1" colspan="1">α-, β-phialides smooth, hyaline, solitary.</td><td rowspan="1" colspan="1">α-conidia globose, one-celled, smooth-walled; β-conidia hyaline, fusiform, one-celled, smooth</td><td rowspan="1" colspan="1">
                      <xref ref-type="bibr" rid="B81">Xiao et al. (2024)</xref>
                    </td></tr><tr><td rowspan="1" colspan="1">
                      <italic>
                        <tp:taxon-name><tp:taxon-name-part taxon-name-part-type="genus" reg="Pleurocordyceps">Pleurocordyceps</tp:taxon-name-part> <tp:taxon-name-part taxon-name-part-type="species" reg="multisynnema">multisynnema</tp:taxon-name-part></tp:taxon-name>
                      </italic>
                    </td><td rowspan="1" colspan="1"><italic><tp:taxon-name><tp:taxon-name-part taxon-name-part-type="genus" reg="Paraisaria">Paraisaria</tp:taxon-name-part></tp:taxon-name></italic> sp.</td><td rowspan="1" colspan="1">single, light yellow, cylindrical, without a fertile head, stipitate</td><td rowspan="1" colspan="1">α-phialides solitary, narrow lanceolate, from the synnema; β-phialides, directly from hyphae, solitary, narrow lanceolate, suddenly tapering from the bottom to the apex.</td><td rowspan="1" colspan="1">α-conidia, spherical, one-celled, smooth. β-conidia, fusiform, one-celled, smooth.</td><td rowspan="1" colspan="1">
                      <xref ref-type="bibr" rid="B81">Xiao et al. (2024)</xref>
                    </td></tr><tr><td rowspan="1" colspan="1">
                      <italic>
                        <tp:taxon-name><tp:taxon-name-part taxon-name-part-type="genus" reg="Pleurocordyceps">Pleurocordyceps</tp:taxon-name-part> <tp:taxon-name-part taxon-name-part-type="species" reg="neoagarica">neoagarica</tp:taxon-name-part></tp:taxon-name>
                      </italic>
                    </td><td rowspan="1" colspan="1">
                      <italic>
                        <tp:taxon-name><tp:taxon-name-part taxon-name-part-type="genus" reg="Ophiocordyceps">Ophiocordyceps</tp:taxon-name-part> <tp:taxon-name-part taxon-name-part-type="species" reg="neogryllotalpae">neogryllotalpae</tp:taxon-name-part></tp:taxon-name>
                      </italic>
                    </td><td rowspan="1" colspan="1">solitary, non-branched, displaying several ring-like distributions.</td><td rowspan="1" colspan="1">Phialides, one type, narrowly slim lanceolate, cylindrical at the base, tapered into a long neck, hyaline, smooth.</td><td rowspan="1" colspan="1">Conidia, arising from the apex of phialides, globose, one-celled, hyaline.</td><td rowspan="1" colspan="1">
                      <xref ref-type="bibr" rid="B81">Xiao et al. (2024)</xref>
                    </td></tr><tr><td rowspan="1" colspan="1">
                      <italic>
                        <tp:taxon-name><tp:taxon-name-part taxon-name-part-type="genus" reg="Pleurocordyceps">Pleurocordyceps</tp:taxon-name-part> <tp:taxon-name-part taxon-name-part-type="species" reg="sanduensis">sanduensis</tp:taxon-name-part></tp:taxon-name>
                      </italic>
                    </td><td rowspan="1" colspan="1">
                      <italic>
                        <tp:taxon-name><tp:taxon-name-part taxon-name-part-type="genus" reg="Ophiocordyceps">Ophiocordyceps</tp:taxon-name-part> <tp:taxon-name-part taxon-name-part-type="species" reg="neogryllotalpae">neogryllotalpae</tp:taxon-name-part></tp:taxon-name>
                      </italic>
                    </td><td rowspan="1" colspan="1">solitary, unbranched, distribution at the edge, with small or without a fertile head.</td><td rowspan="1" colspan="1">α-, β-phialides, smooth, hyaline, solitary.</td><td rowspan="1" colspan="1">α-conidia, globose, unicellular, smooth-walled; β-conidia fusiform, unicellular, hyaline, smooth-walled.</td><td rowspan="1" colspan="1">
                      <xref ref-type="bibr" rid="B81">Xiao et al. (2024)</xref>
                    </td></tr><tr><td rowspan="1" colspan="1">
                      <italic>
                        <tp:taxon-name><tp:taxon-name-part taxon-name-part-type="genus" reg="Pleurocordyceps">Pleurocordyceps</tp:taxon-name-part> <tp:taxon-name-part taxon-name-part-type="species" reg="longiphialis">longiphialis</tp:taxon-name-part></tp:taxon-name>
                      </italic>
                    </td><td rowspan="1" colspan="1"><tp:taxon-name><tp:taxon-name-part taxon-name-part-type="superfamily" reg="Scarabaeoidea">Scarabaeoidea</tp:taxon-name-part></tp:taxon-name> larva</td><td rowspan="1" colspan="1">Stromata arise from the head and thoracic region of the host, solitary or paired, simple or branched, clavate, yellow to brown</td><td rowspan="1" colspan="1">Phialides have two types, α-phialides solitary, cylindrical or lanceolate. β-phialides terminal on solitary on hyphae; lageniform or subulate.</td><td rowspan="1" colspan="1">α-conidia one-celled, hyaline, smooth, subglobose, ovoid to ellipsoidal. β-conidia one-celled, hyaline, smooth, fusiform, oblong-elliptical to ellipsoidal, solitary or aggregated in long chains.</td><td rowspan="1" colspan="1">
                      <xref ref-type="bibr" rid="B15">Dong et al. (2026)</xref>
                    </td></tr><tr><td rowspan="1" colspan="1">
                      <italic>
                        <tp:taxon-name><tp:taxon-name-part taxon-name-part-type="genus" reg="Pleurocordyceps">Pleurocordyceps</tp:taxon-name-part> <tp:taxon-name-part taxon-name-part-type="species" reg="luopingensis">luopingensis</tp:taxon-name-part></tp:taxon-name>
                      </italic>
                    </td><td rowspan="1" colspan="1"><tp:taxon-name><tp:taxon-name-part taxon-name-part-type="order" reg="Hemiptera">Hemiptera</tp:taxon-name-part></tp:taxon-name> adults</td><td rowspan="1" colspan="1">Synnemata emerge from the colony center in annular arrangements; structures are khaki-colored, erect or flexuous, and apically umbrella-shaped.</td><td rowspan="1" colspan="1">Two types of phialides are observed. α-Phialides are hyaline, smooth-walled, subulate, and clustered. β-phialides arise directly from hyphae and are solitary, lanceolate, hyaline, and smooth-walled.</td><td rowspan="1" colspan="1">α-conidia are unicellular, hyaline, smooth-walled, and oval. β-conidia are fusiform, hyaline, aseptate, smooth-walled, asymmetrical, and arranged in chains.</td><td rowspan="1" colspan="1">
                      <bold>This study</bold>
                    </td></tr></tbody></table></table-wrap></tp:treatment-sec><tp:treatment-sec><!--Section generated to contain objects referenced in tp:taxon-treatment.--><fig id="F1" position="float" orientation="portrait"><object-id xmlns:xlink="http://www.w3.org/1999/xlink" content-type="doi" xlink:type="simple">10.3897/mycokeys.132.185759.figure2</object-id><object-id xmlns:xlink="http://www.w3.org/1999/xlink" content-type="arpha" xlink:type="simple">3B2BA384-5FFE-597B-80AF-8992D9A7EEB8</object-id><label>Figure 2.</label><caption><p>Morphological characteristics of <italic><tp:taxon-name><tp:taxon-name-part taxon-name-part-type="genus" reg="Pleurocordyceps">Pleurocordyceps</tp:taxon-name-part> <tp:taxon-name-part taxon-name-part-type="species" reg="luopingensis">luopingensis</tp:taxon-name-part></tp:taxon-name></italic> (Type <abbrev xmlns:xlink="http://www.w3.org/1999/xlink" content-type="institution" xlink:title="Yunnan Herbal Herbarium" xlink:type="simple">YHH</abbrev>-PLU-20507130; type living culture, <abbrev xmlns:xlink="http://www.w3.org/1999/xlink" content-type="institution" xlink:title="Yunnan Fungal Culture Collection" xlink:type="simple">YFCC</abbrev> 07089629). <bold>a</bold>. Stromata of <italic><tp:taxon-name><tp:taxon-name-part taxon-name-part-type="genus" reg="Pleurocordyceps">Pleurocordyceps</tp:taxon-name-part> <tp:taxon-name-part taxon-name-part-type="species" reg="luopingensis">luopingensis</tp:taxon-name-part></tp:taxon-name></italic> emerging from the host; <bold>b, c</bold>. Fertile heads; <bold>d</bold>. Peridium; <bold>e, f</bold>. Asci; <bold>g</bold>. α-phialides; <bold>h, i</bold>. β-phialides; <bold>j</bold>. β-conidia; <bold>k</bold>. α-conidia; <bold>l, m</bold>. Colonies on <abbrev xmlns:xlink="http://www.w3.org/1999/xlink" xlink:title="potato dextrose agar" xlink:type="simple">PDA</abbrev> after 54 days (<bold>l</bold>. Obverse; <bold>m</bold>. Reverse). Scale bars: 1 cm (<bold>a</bold>); 2 cm (<bold>b, c, l, m</bold>); 400 µm (<bold>d</bold>); 100 µm (<bold>e</bold>); 50 µm (<bold>f</bold>); 10 µm (<bold>g, h, i</bold>); 5 µm (<bold>j, k</bold>).</p></caption><graphic xmlns:xlink="http://www.w3.org/1999/xlink" xlink:href="mycokeys-132-147-g002.jpg" id="oo_1643933.jpg" position="float" orientation="portrait" xlink:type="simple"><uri content-type="original_file" xlink:type="simple">https://binary.pensoft.net/fig/1643933</uri></graphic></fig><fig id="F3" position="float" orientation="portrait"><object-id xmlns:xlink="http://www.w3.org/1999/xlink" content-type="doi" xlink:type="simple">10.3897/mycokeys.132.185759.figure1</object-id><object-id xmlns:xlink="http://www.w3.org/1999/xlink" content-type="arpha" xlink:type="simple">1F2BEC72-2362-5F1F-B153-79C6B0215D27</object-id><label>Figure 1.</label><caption><p>Molecular phylogenetic analyses were conducted using the <abbrev xmlns:xlink="http://www.w3.org/1999/xlink" xlink:title="maximum likelihood" xlink:type="simple">ML</abbrev> and <abbrev xmlns:xlink="http://www.w3.org/1999/xlink" xlink:title="Bayesian inference" xlink:type="simple">BI</abbrev> methods based on concatenated sequence data from the nr<italic>SSU</italic>, ITS, nr<italic>LSU</italic>, <italic>tef</italic>1-α, <italic>rpb</italic>1, and <italic>rpb</italic>2 loci. Two strains of <italic><tp:taxon-name><tp:taxon-name-part taxon-name-part-type="genus" reg="Cordyceps">Cordyceps</tp:taxon-name-part> <tp:taxon-name-part taxon-name-part-type="species" reg="militaris">militaris</tp:taxon-name-part></tp:taxon-name></italic> (OSC93623 and <abbrev xmlns:xlink="http://www.w3.org/1999/xlink" content-type="institution" xlink:title="Yunnan Fungal Culture Collection" xlink:type="simple">YFCC</abbrev> 6587) were designated as outgroup taxa. Statistical support values—specifically the <abbrev xmlns:xlink="http://www.w3.org/1999/xlink" xlink:title="maximum likelihood" xlink:type="simple">ML</abbrev> bootstrap support (BP ≥ 70%) and the <abbrev xmlns:xlink="http://www.w3.org/1999/xlink" xlink:title="Bayesian inference" xlink:type="simple">BI</abbrev> posterior probabilities (PP ≥ 0.70)—are indicated at the corresponding nodes. Isolates highlighted in red represent those newly included in this study.</p></caption><graphic xmlns:xlink="http://www.w3.org/1999/xlink" xlink:href="mycokeys-132-147-g001.jpg" id="oo_1643932.jpg" position="float" orientation="portrait" xlink:type="simple"><uri content-type="original_file" xlink:type="simple">https://binary.pensoft.net/fig/1643932</uri></graphic></fig></tp:treatment-sec><ref-list><ref id="B80"><mixed-citation xmlns:xlink="http://www.w3.org/1999/xlink" xlink:type="simple">Xiao YP, Wen TC, Hongsanan S, Jeewon R, Luangsa-ard JJ, Brooks S, Hyde KD (2018) Multigene phylogenetics of <tp:taxon-name><tp:taxon-name-part taxon-name-part-type="genus">Polycephalomyces</tp:taxon-name-part></tp:taxon-name> (<tp:taxon-name><tp:taxon-name-part taxon-name-part-type="family">Ophiocordycipitaceae</tp:taxon-name-part></tp:taxon-name>, <tp:taxon-name><tp:taxon-name-part taxon-name-part-type="order">Hypocreales</tp:taxon-name-part></tp:taxon-name>), with two new species from Thailand. Scientific Reports 8: 1–12. <ext-link xlink:href="10.1038/s41598-018-36792-4" ext-link-type="doi" xlink:type="simple">https://doi.org/10.1038/s41598-018-36792-4</ext-link></mixed-citation></ref><ref id="B30"><mixed-citation xmlns:xlink="http://www.w3.org/1999/xlink" xlink:type="simple">Kobayasi Y, Shimizu D (1983) <tp:taxon-name><tp:taxon-name-part taxon-name-part-type="genus">Cordyceps</tp:taxon-name-part></tp:taxon-name> species from Japan 6. Bulletin of the National Science Museum Tokyo Series B 9: 1–21.</mixed-citation></ref><ref id="B68"><mixed-citation xmlns:xlink="http://www.w3.org/1999/xlink" xlink:type="simple">Wang L, Li HH, Chen YQ, Zhang WM, Qu LH (2014) <italic><tp:taxon-name><tp:taxon-name-part taxon-name-part-type="genus">Polycephalomyces</tp:taxon-name-part> <tp:taxon-name-part taxon-name-part-type="species">lianzhouensis</tp:taxon-name-part></tp:taxon-name></italic> sp. nov., a new species, co-occurs with <italic><tp:taxon-name><tp:taxon-name-part taxon-name-part-type="genus">Ophiocordyceps</tp:taxon-name-part> <tp:taxon-name-part taxon-name-part-type="species">crinalis</tp:taxon-name-part></tp:taxon-name></italic>. Mycological Progress 13: 1–8. <ext-link xlink:href="10.1007/s11557-014-0996-9" ext-link-type="doi" xlink:type="simple">https://doi.org/10.1007/s11557-014-0996-9</ext-link></mixed-citation></ref><ref id="B29"><mixed-citation xmlns:xlink="http://www.w3.org/1999/xlink" xlink:type="simple">Kobayasi Y (1939) On the genus <italic><tp:taxon-name><tp:taxon-name-part taxon-name-part-type="genus">Cordyceps</tp:taxon-name-part></tp:taxon-name></italic> and its allies on cicadae from Japan. Nihon Seibutsu Chiri Gakkai Kaiho 9: 145–176.</mixed-citation></ref><ref id="B13"><mixed-citation xmlns:xlink="http://www.w3.org/1999/xlink" xlink:type="simple">Crous PW, Wingfield MJ, Burgess TI, Hardy G, Barber PA, Alvarado P, Barnes CW, Buchanan PK, Heykoop M, Moreno G, Thangavel R, van der Spuy S, Barili A, Barrett S, Cacciola SO, Cano-Lira JF, Crane C, Decock C, Gibertoni TB, Guarro J, Guevara-Suarez M, Hubka V, Kolarik M, Lira CRS, Ordonez ME, Padamsee M, Ryvarden L, Soares AM, Stchigel AM, Sutton DA, Vizzini A, Weir BS, Acharya K, Aloi F, Baseia IG, Blanchette RA, Bordallo JJ, Bratek Z, Butler T, Cano-Canals J, Carlavilla JR, Chander J, Cheewangkoon R, Cruz R, da Silva M, Dutta AK, Ercole E, Escobio V, Esteve-Raventos F, Flores JA, Gene J, Gois JS, Haines L, Held BW, Jung MH, Hosaka K, Jung T, Jurjevic Z, Kautman V, Kautmanova I, Kiyashko AA, Kozanek M, Kubatova A, Lafourcade M, La Spada F, Latha KPD, Madrid H, Malysheva EF, Manimohan P, Manjon JL, Martin MP, Mata M, Merenyi Z, Morte A, Nagy I, Normand AC, Paloi S, Pattison N, Pawlowska J, Pereira OL, Petterson ME, Picillo B, Raj KNA, Roberts A, Rodriguez A, Rodriguez-Campo FJ, Romanski M, Ruszkiewicz-Michalska M, Scanu B, Schena L, Semelbauer M, Sharma R, Shouche YS, Silva V, Staniaszek-Kik M, Stielow JB, Tapia C, Taylor PWJ, Toome-Heller M, Vabeikhokhei JMC, van Diepeningen AD, Van Hoa N, Van Tri M, Wiederhold NP, Wrzosek M, Zothanzama J, Groenewald JZ (2017) Fungal Planet description sheets: 558–624. Persoonia 38: 240–384. <ext-link xlink:href="10.3767/003158517X698941" ext-link-type="doi" xlink:type="simple">https://doi.org/10.3767/003158517X698941</ext-link></mixed-citation></ref><ref id="B79"><mixed-citation xmlns:xlink="http://www.w3.org/1999/xlink" xlink:type="simple">Xiao YP, Wang YB, Hyde KD, Eleni G, Sun JZ, Yang Y, Meng J, Yu H, Wen TC (2023) <tp:taxon-name><tp:taxon-name-part taxon-name-part-type="family">Polycephalomycetaceae</tp:taxon-name-part></tp:taxon-name>, a new family of clavicipitoid fungi segregates from <tp:taxon-name><tp:taxon-name-part taxon-name-part-type="family">Ophiocordycipitaceae</tp:taxon-name-part></tp:taxon-name>. Fungal Diversity 120: 1–76. <ext-link xlink:href="10.1007/s13225-023-00517-4" ext-link-type="doi" xlink:type="simple">https://doi.org/10.1007/s13225-023-00517-4</ext-link></mixed-citation></ref><ref id="B75"><mixed-citation xmlns:xlink="http://www.w3.org/1999/xlink" xlink:type="simple">Wang YB, Yu H, Dai YD, Wu CK, Zeng WB, Yuan F, Liang ZQ (2015b) <italic><tp:taxon-name><tp:taxon-name-part taxon-name-part-type="genus">Polycephalomyces</tp:taxon-name-part> <tp:taxon-name-part taxon-name-part-type="species">agaricus</tp:taxon-name-part></tp:taxon-name></italic>, a new hyperparasite of <italic><tp:taxon-name><tp:taxon-name-part taxon-name-part-type="genus">Ophiocordyceps</tp:taxon-name-part></tp:taxon-name></italic> sp. infecting melolonthid larvae in southwestern China. Mycological Progress 14: 1–9. <ext-link xlink:href="10.1007/s11557-015-1090-7" ext-link-type="doi" xlink:type="simple">https://doi.org/10.1007/s11557-015-1090-7</ext-link></mixed-citation></ref><ref id="B9"><mixed-citation xmlns:xlink="http://www.w3.org/1999/xlink" xlink:type="simple">Chen QT, Xiao SR, Shi ZY (1984) <italic><tp:taxon-name><tp:taxon-name-part taxon-name-part-type="genus">Paecilomyces</tp:taxon-name-part> <tp:taxon-name-part taxon-name-part-type="species">sinensis</tp:taxon-name-part></tp:taxon-name></italic> sp. nov. and its connection with <italic><tp:taxon-name><tp:taxon-name-part taxon-name-part-type="genus">Cordyceps</tp:taxon-name-part> <tp:taxon-name-part taxon-name-part-type="species">sinensis</tp:taxon-name-part></tp:taxon-name></italic>. Acta Mycologica Sinica 3(1): 24–28. <ext-link xlink:href="https://api.semanticscholar.org/CorpusID:87314004" ext-link-type="uri" xlink:type="simple">https://api.semanticscholar.org/CorpusID:87314004</ext-link></mixed-citation></ref><ref id="B70"><mixed-citation xmlns:xlink="http://www.w3.org/1999/xlink" xlink:type="simple">Wang WJ, Wang XL, Li Y, Xiao SR, Kepler RM, Yao YJ (2012) Molecular and morphological studies of <italic><tp:taxon-name><tp:taxon-name-part taxon-name-part-type="genus">Paecilomyces</tp:taxon-name-part> <tp:taxon-name-part taxon-name-part-type="species">sinensis</tp:taxon-name-part></tp:taxon-name></italic> reveal a new clade in clavicipitaceous fungi and its new systematic position. Systematics and Biodiversity 10(2): 221–232. <ext-link xlink:href="10.1080/14772000.2012.690784" ext-link-type="doi" xlink:type="simple">https://doi.org/10.1080/14772000.2012.690784</ext-link></mixed-citation></ref><ref id="B74"><mixed-citation xmlns:xlink="http://www.w3.org/1999/xlink" xlink:type="simple">Wang YB, Yu H, Dai YD, Chen ZH, Zeng WB, Yuan F, Liang ZQ (2015a) <italic><tp:taxon-name><tp:taxon-name-part taxon-name-part-type="genus">Polycephalomyces</tp:taxon-name-part> <tp:taxon-name-part taxon-name-part-type="species">yunnanensis</tp:taxon-name-part></tp:taxon-name></italic> (<tp:taxon-name><tp:taxon-name-part taxon-name-part-type="order">Hypocreales</tp:taxon-name-part></tp:taxon-name>), a new species of <italic><tp:taxon-name><tp:taxon-name-part taxon-name-part-type="genus">Polycephalomyces</tp:taxon-name-part></tp:taxon-name></italic> parasitizing <italic><tp:taxon-name><tp:taxon-name-part taxon-name-part-type="genus">Ophiocordyceps</tp:taxon-name-part> <tp:taxon-name-part taxon-name-part-type="species">nutans</tp:taxon-name-part></tp:taxon-name></italic> and stink bugs (hemipteran adults). Phytotaxa 208(1): 34–44. <ext-link xlink:href="10.11646/phytotaxa.208.1.3" ext-link-type="doi" xlink:type="simple">https://doi.org/10.11646/phytotaxa.208.1.3</ext-link></mixed-citation></ref><ref id="B33"><mixed-citation xmlns:xlink="http://www.w3.org/1999/xlink" xlink:type="simple">Liu ZH, Lu YL, Tang DX, Zhu JY, Luo LJ, Chen Y, Yu H (2024a) Molecular phylogenetic and comparative genomic analysis of <italic><tp:taxon-name><tp:taxon-name-part taxon-name-part-type="genus">Pleurocordyceps</tp:taxon-name-part> <tp:taxon-name-part taxon-name-part-type="species">fusiformispora</tp:taxon-name-part></tp:taxon-name></italic> sp. nov. and <italic><tp:taxon-name><tp:taxon-name-part taxon-name-part-type="genus">Perennicordyceps</tp:taxon-name-part> <tp:taxon-name-part taxon-name-part-type="species">elaphomyceticola</tp:taxon-name-part></tp:taxon-name></italic> in the family <tp:taxon-name><tp:taxon-name-part taxon-name-part-type="family">Polycephalomycetaceae</tp:taxon-name-part></tp:taxon-name>. Journal of Fungi 10: 1–25. <ext-link xlink:href="10.3390/jof10040297" ext-link-type="doi" xlink:type="simple">https://doi.org/10.3390/jof10040297</ext-link></mixed-citation></ref><ref id="B34"><mixed-citation xmlns:xlink="http://www.w3.org/1999/xlink" xlink:type="simple">Liu ZH, Tang DX, Lu YL, Zhu JY, Luo LJ, Sun T, Yu H (2024b) Morphology and phylogeny of four new species within <tp:taxon-name><tp:taxon-name-part taxon-name-part-type="family">Polycephalomycetaceae</tp:taxon-name-part></tp:taxon-name> (<tp:taxon-name><tp:taxon-name-part taxon-name-part-type="order">Hypocreales</tp:taxon-name-part></tp:taxon-name>) parasitising <italic><tp:taxon-name><tp:taxon-name-part taxon-name-part-type="genus">Ophiocordyceps</tp:taxon-name-part></tp:taxon-name></italic> species. MycoKeys 105: 179–202. <ext-link xlink:href="10.3897/mycokeys.105.119893" ext-link-type="doi" xlink:type="simple">https://doi.org/10.3897/mycokeys.105.119893</ext-link></mixed-citation></ref><ref id="B81"><mixed-citation xmlns:xlink="http://www.w3.org/1999/xlink" xlink:type="simple">Xiao YP, Yang Y, Jayawardena RS, Gentekaki E, Peng XC, Luo ZL, Lu YZ (2024) Four novel <italic><tp:taxon-name><tp:taxon-name-part taxon-name-part-type="genus">Pleurocordyceps</tp:taxon-name-part></tp:taxon-name></italic> (<tp:taxon-name><tp:taxon-name-part taxon-name-part-type="family">Polycephalomycetaceae</tp:taxon-name-part></tp:taxon-name>) species from China. Frontiers in Microbiology 14: е1256967. <ext-link xlink:href="10.3389/fmicb.2023.1256967" ext-link-type="doi" xlink:type="simple">https://doi.org/10.3389/fmicb.2023.1256967</ext-link></mixed-citation></ref><ref id="B15"><mixed-citation xmlns:xlink="http://www.w3.org/1999/xlink" xlink:type="simple">Dong QY, Zeng NK, Zhou JN, Gao SY, Xu CD, Wang ZJ (2026) Molecular phylogeny and morphology reveal two novel entomopathogenic species of <tp:taxon-name><tp:taxon-name-part taxon-name-part-type="order">Hypocreales</tp:taxon-name-part></tp:taxon-name> (<tp:taxon-name><tp:taxon-name-part taxon-name-part-type="family">Polycephalomycetaceae</tp:taxon-name-part></tp:taxon-name> and <tp:taxon-name><tp:taxon-name-part taxon-name-part-type="family">Cordycipitaceae</tp:taxon-name-part></tp:taxon-name>), from China. MycoKeys 127: 109–133. <ext-link xlink:href="10.3897/mycokeys.127.176090" ext-link-type="doi" xlink:type="simple">https://doi.org/10.3897/mycokeys.127.176090</ext-link></mixed-citation></ref></ref-list></tp:taxon-treatment>
