# Supplementary material for: Molecular phylogeny and morphology reveal two new species of Pleurocordyceps luopingensis sp. nov. (Polycephalomycetaceae) and Pseudometarhizium cangyuanense sp. nov. (Clavicipitaceae) from Yunnan, southwestern China
Source: MycoKeys. 2026 May 14;132:147–72. doi: 10.3897/mycokeys.132.185759 (PMC13195397; doi:10.3897/mycokeys.132.185759)
Supplement: XML Treatment for Pseudometarhizium cangyuanense [file mycokeys.132.185759-treatment2.xml]

<!DOCTYPE tp:taxon-treatment
  PUBLIC "-//TaxonX//DTD Taxonomic Treatment Publishing DTD v0 20100105//EN" "tax-treatment-NSO.dtd">
<tp:taxon-treatment xmlns:tp="http://www.plazi.org/taxpub"><tp:treatment-meta><kwd-group><label>Taxon classification</label><kwd>
                <named-content content-type="kingdom">Fungi</named-content>
              </kwd><kwd>
                <named-content content-type="class">Sordariomycetes</named-content>
              </kwd><kwd>
                <named-content content-type="family">Clavicipitaceae</named-content>
              </kwd></kwd-group><mixed-citation publication-type="journal"><person-group><name><surname>Liu</surname><given-names>Zuoheng</given-names></name><name><surname>Wang</surname><given-names>Hao</given-names></name><name><surname>Liu</surname><given-names>Xiaoyan</given-names></name><name><surname>Han</surname><given-names>Pengbin</given-names></name><name><surname>Pan</surname><given-names>Wenlin</given-names></name><name><surname>Yu</surname><given-names>Hong</given-names></name></person-group><article-title>Molecular phylogeny and morphology reveal two new species of <italic><tp:taxon-name><tp:taxon-name-part taxon-name-part-type="genus" reg="Pleurocordyceps">Pleurocordyceps</tp:taxon-name-part> <tp:taxon-name-part taxon-name-part-type="species" reg="luopingensis">luopingensis</tp:taxon-name-part></tp:taxon-name></italic> sp. nov. (<tp:taxon-name><tp:taxon-name-part taxon-name-part-type="family" reg="Polycephalomycetaceae">Polycephalomycetaceae</tp:taxon-name-part></tp:taxon-name>) and <italic><tp:taxon-name><tp:taxon-name-part taxon-name-part-type="genus" reg="Pseudometarhizium">Pseudometarhizium</tp:taxon-name-part> <tp:taxon-name-part taxon-name-part-type="species" reg="cangyuanense">cangyuanense</tp:taxon-name-part></tp:taxon-name></italic> sp. nov. (<tp:taxon-name><tp:taxon-name-part taxon-name-part-type="family" reg="Clavicipitaceae">Clavicipitaceae</tp:taxon-name-part></tp:taxon-name>) from Yunnan, southwestern China</article-title><source>MycoKeys</source><day>14</day><month>05</month><year>2026</year><volume>132</volume><fpage>147</fpage><lpage>172</lpage><pub-id pub-id-type="doi">10.3897/mycokeys.132.185759</pub-id></mixed-citation></tp:treatment-meta><tp:nomenclature><tp:taxon-name><object-id xmlns:xlink="http://www.w3.org/1999/xlink" content-type="arpha" xlink:type="simple">F23F7BB3-CF15-57C5-AB88-12D6BE9B5247</object-id>
                    		<tp:taxon-name-part taxon-name-part-type="genus" reg="Pseudometarhizium">Pseudometarhizium</tp:taxon-name-part> <tp:taxon-name-part taxon-name-part-type="species" reg="cangyuanense">cangyuanense</tp:taxon-name-part>
                    	
                    		<object-id xmlns:xlink="http://www.w3.org/1999/xlink" content-type="mycobank" xlink:type="simple">862006</object-id>
                    	</tp:taxon-name><tp:taxon-authority>Hong Yu bis, Z.H Liu, H Wang &amp; X.Y Liu</tp:taxon-authority><tp:taxon-status xmlns:xlink="http://www.w3.org/1999/xlink" xlink:type="simple">sp. nov.</tp:taxon-status><xref ref-type="fig" rid="F2">Fig. 3</xref></tp:nomenclature><tp:treatment-sec sec-type="Etymology"><title>Etymology.</title><p>Named after Cangyuan County, where the species were first collected.</p></tp:treatment-sec><tp:treatment-sec sec-type="Type"><title>Type.</title><p>Specimens were collected from the <italic><tp:taxon-name><tp:taxon-name-part taxon-name-part-type="genus" reg="Ophiocordyceps">Ophiocordyceps</tp:taxon-name-part></tp:taxon-name></italic> sp. on 13 August 2025 at an altitude of 1483.9 m, with geographic coordinates <named-content xmlns:xlink="http://www.w3.org/1999/xlink" content-type="dwc:verbatimCoordinates" xlink:type="simple">23°13'48"N, 99°18'00"E</named-content>; by Hong Yu and Pengbin Han; designated as holotype specimen <abbrev xmlns:xlink="http://www.w3.org/1999/xlink" content-type="institution" xlink:title="Yunnan Herbal Herbarium" xlink:type="simple">YHH</abbrev>-MCA-20508133 and holotype living culture YFCC08069631.</p><p><bold><italic>Sexual morph</italic></bold>. Sexual morphs were not found.</p><p><bold><italic>Asexual morph</italic></bold>. The stroma of <italic><tp:taxon-name><tp:taxon-name-part taxon-name-part-type="genus" reg="Ophiocordyceps">Ophiocordyceps</tp:taxon-name-part></tp:taxon-name></italic> sp. with heavy parasitism is embedded beneath the withered leaves, occurring singly or in groups, villous, pale yellowish-green in color, and produces abundant greenish-powdery conidia at the apices (Fig. <xref ref-type="fig" rid="F2">3</xref>). Colonies on <abbrev xmlns:xlink="http://www.w3.org/1999/xlink" xlink:title="potato dextrose agar" xlink:type="simple">PDA</abbrev> incubated at 25 °C reach 28–31 mm in diameter after 14 days; they are granular, initially villose, later developing white granules, becoming white-green upon sporulation, with white mycelium at the margin and a pinkish-brown reverse. Hyphae are septate and smooth-walled. Phialides arise from the hyphae, solitary, opposite, or verticillate, measuring 7.1–18.4 × 0.8–1.4 μm (x̄ = 8.2 × 1.1 μm, n = 30) at the base and tapering gradually to an apex 0.3–0.9 μm wide, lanceolate in shape. Conidia are rarely solitary, predominantly arranged in chains, hyaline, smooth-walled, and dimorphic, comprising ovoid to subglobose conidia 2.4–3.6 × 1.8–2.6 μm (x̄ = 2.6 × 1.9 μm, n = 30) and fusiform conidia 4.1–7.8 × 1.3–2.2 μm (x̄ = 5.2 × 1.6 μm, n = 30).</p></tp:treatment-sec><tp:treatment-sec sec-type="Host"><title>Host.</title><p><italic><tp:taxon-name><tp:taxon-name-part taxon-name-part-type="genus" reg="Ophiocordyceps">Ophiocordyceps</tp:taxon-name-part></tp:taxon-name></italic> sp.</p></tp:treatment-sec><tp:treatment-sec sec-type="Known distribution"><title>Known distribution.</title><p>Yunnan Province, China.</p></tp:treatment-sec><tp:treatment-sec sec-type="Commentary"><title>Commentary.</title><p>Phylogenetic analyses indicate that <italic><tp:taxon-name><tp:taxon-name-part taxon-name-part-type="genus" reg="Pseudometarhizium">Pseudometarhizium</tp:taxon-name-part> <tp:taxon-name-part taxon-name-part-type="species" reg="cangyuanense">cangyuanense</tp:taxon-name-part></tp:taxon-name></italic>, <italic><tp:taxon-name><tp:taxon-name-part taxon-name-part-type="genus" reg="Pseudometarhizium">Ps.</tp:taxon-name-part> <tp:taxon-name-part taxon-name-part-type="species" reg="araneogenum">araneogenum</tp:taxon-name-part></tp:taxon-name></italic>, and <italic><tp:taxon-name><tp:taxon-name-part taxon-name-part-type="genus" reg="Pseudometarhizium">Ps.</tp:taxon-name-part> <tp:taxon-name-part taxon-name-part-type="species" reg="lepidopterorum">lepidopterorum</tp:taxon-name-part></tp:taxon-name></italic> form a well-supported, monophyletic clade within the genus <italic><tp:taxon-name><tp:taxon-name-part taxon-name-part-type="genus" reg="Pseudometarhizium">Pseudometarhizium</tp:taxon-name-part></tp:taxon-name></italic> (BS/BPP = 98/1.00). All three species share the characteristic arrangement of fusiform conidia in unbranched chains. However, <italic><tp:taxon-name><tp:taxon-name-part taxon-name-part-type="genus" reg="Pseudometarhizium">Ps.</tp:taxon-name-part> <tp:taxon-name-part taxon-name-part-type="species" reg="cangyuanense">cangyuanense</tp:taxon-name-part></tp:taxon-name></italic> is distinguished from <italic><tp:taxon-name><tp:taxon-name-part taxon-name-part-type="genus" reg="Pseudometarhizium">Ps.</tp:taxon-name-part> <tp:taxon-name-part taxon-name-part-type="species" reg="araneogenum">araneogenum</tp:taxon-name-part></tp:taxon-name></italic> and <italic><tp:taxon-name><tp:taxon-name-part taxon-name-part-type="genus" reg="Pseudometarhizium">Ps.</tp:taxon-name-part> <tp:taxon-name-part taxon-name-part-type="species" reg="lepidopterorum">lepidopterorum</tp:taxon-name-part></tp:taxon-name></italic> by the consistent production of dimorphic conidia – comprising both ovoid and fusiform morphotypes. Morphological comparisons among these taxa are summarized in Table <xref ref-type="table" rid="T4">4</xref>. Based on concordant phylogenetic and morphological evidence, <italic><tp:taxon-name><tp:taxon-name-part taxon-name-part-type="genus" reg="Pseudometarhizium">Ps.</tp:taxon-name-part> <tp:taxon-name-part taxon-name-part-type="species" reg="cangyuanense">cangyuanense</tp:taxon-name-part></tp:taxon-name></italic> is formally described as a novel species of the genus.</p><table-wrap id="T4" position="float" orientation="portrait"><label>Table 4.</label><caption><p>Morphological comparison of asexual morph species of <italic><tp:taxon-name><tp:taxon-name-part taxon-name-part-type="genus" reg="Pseudometarhizium">Pseudometarhizium</tp:taxon-name-part></tp:taxon-name></italic>.</p></caption><table><tbody><tr><th rowspan="1" colspan="1">Species</th><th rowspan="1" colspan="1">Host</th><th rowspan="1" colspan="1">Synnemata</th><th rowspan="1" colspan="1">Phialides</th><th rowspan="1" colspan="1">Conidia</th><th rowspan="1" colspan="1">References</th></tr><tr><td rowspan="1" colspan="1">
                      <italic>
                        <tp:taxon-name><tp:taxon-name-part taxon-name-part-type="genus" reg="Pseudometarhizium">Pseudometarhizium</tp:taxon-name-part> <tp:taxon-name-part taxon-name-part-type="species" reg="araneogenum">araneogenum</tp:taxon-name-part></tp:taxon-name>
                      </italic>
                    </td><td rowspan="1" colspan="1">Spider (<tp:taxon-name><tp:taxon-name-part taxon-name-part-type="family" reg="Araneidae">Araneidae</tp:taxon-name-part></tp:taxon-name>)</td><td rowspan="1" colspan="1">Colonies white, consisting of a basal felt, floccose hyphal overgrowth, reverse yellowish to pale brown or green. Prostrate hyphae smooth, septate, hyaline. Erect conidiophores usually arising from aerial hyphae</td><td rowspan="1" colspan="1">Phialides solitary or in groups of two, with a cylindrical basal portion, tapering into a short distinct neck</td><td rowspan="1" colspan="1">Conidia in chains, hyaline, fusiform, one-celled</td><td rowspan="1" colspan="1">
                      <xref ref-type="bibr" rid="B10">Chen et al. (2022)</xref>
                    </td></tr><tr><td rowspan="1" colspan="1">
                      <italic>
                        <tp:taxon-name><tp:taxon-name-part taxon-name-part-type="genus" reg="Pseudometarhizium">Pseudometarhizium</tp:taxon-name-part> <tp:taxon-name-part taxon-name-part-type="species" reg="lepidopterorum">lepidopterorum</tp:taxon-name-part></tp:taxon-name>
                      </italic>
                    </td><td rowspan="1" colspan="1">Pupa (<tp:taxon-name><tp:taxon-name-part taxon-name-part-type="order" reg="Lepidoptera">Lepidoptera</tp:taxon-name-part></tp:taxon-name>)</td><td rowspan="1" colspan="1">Colonies, white, consisting of a basal felt and cottony, floccose hyphal overgrowth, reverse yellowish to pale green. Prostrate hyphae smooth, septate, hyaline. Erect conidiophores usually arising from aerial hyphae.</td><td rowspan="1" colspan="1">Phialides solitary or in groups of two to three, with a cylindrical basal portion, tapering into a short distinct neck.</td><td rowspan="1" colspan="1">Conidia in chains, hyaline, fusiform, one-celled.</td><td rowspan="1" colspan="1">
                      <xref ref-type="bibr" rid="B10">Chen et al. (2022)</xref>
                    </td></tr><tr><td rowspan="1" colspan="1">
                      <italic>
                        <tp:taxon-name><tp:taxon-name-part taxon-name-part-type="genus" reg="Pseudometarhizium">Pseudometarhizium</tp:taxon-name-part> <tp:taxon-name-part taxon-name-part-type="species" reg="cangyuanense">cangyuanense</tp:taxon-name-part></tp:taxon-name>
                      </italic>
                    </td><td rowspan="1" colspan="1"><italic><tp:taxon-name><tp:taxon-name-part taxon-name-part-type="genus" reg="Ophiocordyceps">Ophiocordyceps</tp:taxon-name-part></tp:taxon-name></italic> sp. (<tp:taxon-name><tp:taxon-name-part taxon-name-part-type="family" reg="Ophiocordycipitaceae">Ophiocordycipitaceae</tp:taxon-name-part></tp:taxon-name>)</td><td rowspan="1" colspan="1">Colonies granular, initially villose, later developing white granules, becoming white-green upon sporulation, with white mycelium at the margin and a pinkish-brown reverse. Hyphae are septate and smooth-walled.</td><td rowspan="1" colspan="1">Phialides arise from the hyphae, solitary, opposite, or verticillate at the base, lanceolate in shape.</td><td rowspan="1" colspan="1">Conidia are rarely solitary, predominantly arranged in chains, comprising ovoid to subglobose conidia and fusiform conidia.</td><td rowspan="1" colspan="1">
                      <bold>This study</bold>
                    </td></tr></tbody></table></table-wrap></tp:treatment-sec><tp:treatment-sec><!--Section generated to contain objects referenced in tp:taxon-treatment.--><fig id="F2" position="float" orientation="portrait"><object-id xmlns:xlink="http://www.w3.org/1999/xlink" content-type="doi" xlink:type="simple">10.3897/mycokeys.132.185759.figure3</object-id><object-id xmlns:xlink="http://www.w3.org/1999/xlink" content-type="arpha" xlink:type="simple">59C2F74A-2ACA-5349-ACD1-4EB19BE7D166</object-id><label>Figure 3.</label><caption><p>Morphology of <italic><tp:taxon-name><tp:taxon-name-part taxon-name-part-type="genus" reg="Pseudometarhizium">Pseudometarhizium</tp:taxon-name-part> <tp:taxon-name-part taxon-name-part-type="species" reg="cangyuanense">cangyuanense</tp:taxon-name-part></tp:taxon-name></italic> (Type <abbrev xmlns:xlink="http://www.w3.org/1999/xlink" content-type="institution" xlink:title="Yunnan Herbal Herbarium" xlink:type="simple">YHH</abbrev>-MCA-20508133; type living culture, <abbrev xmlns:xlink="http://www.w3.org/1999/xlink" content-type="institution" xlink:title="Yunnan Fungal Culture Collection" xlink:type="simple">YFCC</abbrev> 08069631). <bold>a</bold>. Stromata of <italic><tp:taxon-name><tp:taxon-name-part taxon-name-part-type="genus" reg="Pseudometarhizium">Pseudometarhizium</tp:taxon-name-part> <tp:taxon-name-part taxon-name-part-type="species" reg="cangyuanense">cangyuanense</tp:taxon-name-part></tp:taxon-name></italic> growing from the host; <bold>b, c</bold>. Colonies on <abbrev xmlns:xlink="http://www.w3.org/1999/xlink" xlink:title="potato dextrose agar" xlink:type="simple">PDA</abbrev> after 14 days (<bold>b</bold>. Obverse; <bold>c</bold>. Reverse); <bold>d–f</bold>. Phialides and conidia. Scale bars: 2 cm (<bold>a</bold>); 1 cm (<bold>b, c</bold>); 10 µm (<bold>d, e</bold>); 10 µm (<bold>f</bold>).</p></caption><graphic xmlns:xlink="http://www.w3.org/1999/xlink" xlink:href="mycokeys-132-147-g003.jpg" id="oo_1643934.jpg" position="float" orientation="portrait" xlink:type="simple"><uri content-type="original_file" xlink:type="simple">https://binary.pensoft.net/fig/1643934</uri></graphic></fig></tp:treatment-sec><ref-list><ref id="B10"><mixed-citation xmlns:xlink="http://www.w3.org/1999/xlink" xlink:type="simple">Chen WH, Liang JD, Ren XX, Zhao JH, Han YF, Liang ZQ (2022) Phylogenetic, ecological and morphological characteristics reveal two new spider-associated genera in <tp:taxon-name><tp:taxon-name-part taxon-name-part-type="family">Clavicipitaceae</tp:taxon-name-part></tp:taxon-name>. MycoKeys 91: 49–66. <ext-link xlink:href="10.3897/mycokeys.91.86812" ext-link-type="doi" xlink:type="simple">https://doi.org/10.3897/mycokeys.91.86812</ext-link></mixed-citation></ref></ref-list></tp:taxon-treatment>
